# Supplementary material for: Towards an understanding of psychedelic-induced neuroplasticity
Source: Neuropsychopharmacology. 2022 Sep 19;48(1):104–12. doi: 10.1038/s41386-022-01389-z (PMC9700802; doi:10.1038/s41386-022-01389-z)
Supplement: Supplementary file 1 — Table S1 [file 41386_2022_1389_MOESM1_ESM.xls]

## Sheet: Tabelle1
Psychedelic effects timeline
T0 = stimulation onset. Stimulation timelines relevant to humans are included; unrealistically short ones are not (e.g. 1h LSD).							Timeline graphic:	Probably 1 line per drug, then show then lines stacked together
								If I could compare them by the % increase that would be perfect…
Drug	Time Point	Model	Measurement	Enhanced?	Citation	numero	included?	Include single administrations only:
LSD	1h	rat neurons, in vitro	dendritic growth	no	Ly et al 2020
Psilocybin	1-1.5h	human	glutamate activity	yes	Mason et al 2020
Psilocybin	1.5h	rat in vivo	genetic changes	yes*	Jefsen et al 2020	at high, not low doses
LSD	1.5h	rats	genetic changes	yes	Nichols & Sanders-Bush 2002
LSD	2h	human	plasma BDNF	no	Hutten et al 2020
DOI	2h	rats	BDNF mRNA mPFC	yes	Gewirtz 2002
LSD	3h	rats	BDNF mRNA parietal cortex	yes	Vaidya et al 1997
LSD	4h	human	plasma BDNF	yes*	Hutten et al 2020
LSD	6h	human	plasma BDNF	yes*	Hutten et al 2020	ayahuasca bdnf study, other liechti bdnf studies (2?)
LSD	6h	rat neurons, in vitro	synaptic density	yes*	Ly et al 2020	not as much as 18 hours later at the 24h mark. For this one the time COURSE is important
5-MeO-DMT	12h	mice	cell proliferation	yes	Lima da Cruz 2018		no
LSD, psilo, dmt…	24h	rat neurons, in vitro	spine density, synaptogenesis	yes	ly et al 2020
DMT	24h	rats	golgi cox, electrophys	yes	Ly et al 2018
Psilocybin	1d	mice in vivo	dendritic spine density	yes	Shao et al 2021	*7 days later more enhanced
Psilocybin	1d	pig in vivo	presynaptic density, PFC	no	Raval et al 2020
Psilocybin	1d	pig in vivo	presynaptic density, hipp	yes	Raval et al 2020
LSD, psilo, dmt…	72h	rat neurons, in vitro	dendritic growth, complexity	yes	Ly et al 2018
Psilocybin	3d	mice	fear extinction	yes*	Catlow et al 2013
Psilocybin	7d	pig in vivo	presynaptic density, PFC	yes	Raval et al 2020
Psilocybin	7d	pig in vivo	presynaptic density, hipp	yes	Raval et al 2020
Psilocybin	7d	mice in vivo	dendritic spine density	yes	Shao et al 2021
Psilocybin	34d	mice in vivo	dendritic spine density	yes	Shao et al 2021	layer 5 pyramidals in the medial frontal cortex
					Revenga
more bdnf studies:
ggf review	study	finding
inserra	Caldeira et al 2007	BDNF enhances AMPA delivery to the synapse
inserra		bdnf-ntrk2 signaling promotes plasticity; in enhanced by psychedelics
	de almeida	ayahuasca increases circulating bdnf in humans
inserra		dmt increased hipp bdnf in rats
inserra		5-meo-dmt increases neurogenesis, bdnf?
vollenweider 2020		lsd and doi increase bdnf in rat cortex
	ly 2018	NO sig enhanced bdnf transcript or protein
ly 2020		bdnf enhances own expression via autoregulation	maybe bdnf expression comes later? Initial AMPA activation may stimulate it. See both Ly discussions
raval 2021		no change in bdnf

## Sheet: Supp material
Supplementary Table S1: Citations for Figure 1 by time point and neuroplasticity marker
Legend:	black = no change	green = upregulation
Timepoint:	≤1h	1.5h	2h	3h	4h	5h	6h	7h	12h	1d	2d	3d	5d	7d	≥30d
Upregulation IEGs	Gonzalez-Maeso 2007 Gonzalez-Maeso 2003 Nichols et al 2003	Jefsen et al., 2020 Nichols & Sanders-Bush 2004 Nichols et al., 2003 Nichols & Sanders-Bush, 2002	Benekareddy et al., 2013 Desouza et al 2021	Nichols et al., 2003 Davoudian et al, 2022 Nichols & Sanders-Bush, 2004		Nichols et al., 2003 Nichols et al 2004
BDNF mRNA		Jefsen et al., 2020	Gewirtz et al, 2002 Desouza et al 2021	Vaidya et al., 1997						Ly et al., 2018
Upregulation other plasticity-related genes	Nichols & Sanders-Bush, 2004	Jefsen et al, 2020 Nichols & Sanders-Bush, 2004								de la Fuenta Revenga et al., 2021 Dakic et al, 2017	de la Fuenta Revenga et al., 2021			de la Fuenta Revenga et al., 2021
BDNF protein (mBDNF and/or proBDNF)		Rocha et al, 2021	Hutten et al, 2020	Holze et al, 2019	Hutten et al, 2020 Becker et al, 2021 Holze et al, 2022 Rocha et al, 2021	Holze et al, 2019	Hutten et al, 2020 Holze et al, 2021 Holze et al, 2022	Becker et al., 2021	Holze et al, 2021 Holze et al, 2022	Ly et al, 2018 Holze et al, 2021	de Almeida et al., 2019
Rate of synaptogenesis, dendritogenesis										Shao et al., 2021 Cameron et al, 2021		Shao et al., 2021	Shao et al., 2021	Shao et al., 2021
Synaptic and dendritic spine density	Ly et al, 2020						Ly et al, 2020			Ly et al., 2018 Ly et al., 2020 Shao et al., 2021 Raval et al., 2020		Ly et al., 2018 Ly et al., 2020 Shao et al., 2021	Shao et al., 2021	Raval et al., 2020 Shao et al., 2021	Shao et al., 2021

## Sheet: Map - all plasticity papers
First Author	Date	Subject Type	N Animals	Age	Drugs	What dose	Where	When	Plasticity type	Plasticity increases?	Behavioral data	Notes
Holze	2022	human			LSD, psilocybin	psilo: 15, 30; LSD: 100, 200	plasma		plasma BDNF	no
Becker	2021	human			psilocybin	25
Rocha	2021	human			ayahuasca			1.5h, 4h	BDNF	no
Holze	2021	human (healthy)	16	29 (s.d. 6)	LSD	200ug: increase 100 and under: no change	plasma	6: increase 12h: no change 24h: no change	plasma BDNF	yes	-
Hutten	2020	human (healthy)	24	n.s. (over 25)	LSD	5ug, 10ug, 20ug p.o.	plasma	2h, 4h, 6h	plasma BDNF	increased BDNF after 5 and 20ug at 4 and 6h	NA
Holze	2019	human (healthy)	28	28 (s.d. 4)	LSD	100ug p.o.	plasma	3h, 5h	plasma BDNF	no change	NA
de Almeida	2019	humans (healthy, TRD)	73	at least 18	ayahuasca	1mL/kg	serum	2 days	serum BDNF	Increased BDNF in both groups after 2 days
Dakic	2017	in vitro human neural progenitor cells (NPCs) human cerebral organoids, 45 days old		cells: progenitors. Organoids: 45 days	5-MeO-DMT		-	24h	NPCS: proliferation, differentiation. Organoids: expression of various proteins related to plasticity	NPCs: no change in proliferation, differentiation, or dendritic branching Organoids: increased expression of proteins related to dendritic spine formation, cytoskeletal organization, LTP. Decrease in proteins related to cell death, neurodegeneration.		5-MeO-DMT also downregulated mGlu5, which is associated with the rewarding effects of drugs of abuse. Could be one reason why psychedelics make drugs of abuse feel less rewarding, as shown by other studies.
Davoudian	2022	mice	24	8 weeks	psilocybin	1mg/kg	whole brain	3h	protein expression (cFos)	yes; various regions, see paper
de la Fuenta Revenga	2021	mice	several dozen	adults	DOI	2mg/kg	frontal cortex	24h for most; 48h, 7d for genes	dendritic spines, gene expression	increased spine density, greater magnitude of induced LTP gene expression: genes related to axonogenesis, learning/mem, synapse organization had expression changes at different times	Antidepressant-like phenotypes: reduced immobility in forced swim	2A-dependent; KOs don't have it.
Shao	2021	mice	82	6-12 weeks	psilocybin	1mg/kg	medial frontal cortex	accelerated growth: up to 5 days. Increased density: still present after 30 days	dendritogenesis	yes, increased dendritogenesis	reduced learned helplessness behavior
Lima da Cruz	2018	mice (anesthetized)	10	55-70 days (8-10 weeks)	5-MeO-DMT	100ug ICV injection	hippocampus	12h	neurogenesis	increased neurogenesis in DG, dendritigenesis
Catlow	2013	mice (male)	48	adults	psilocybin	0.1mg/kg, 0.5mg/kg, 1mg/kg	hippocampus	2 weeks	neurogenesis	low dose: no sig diff; high dose: reduced neurogenesis	enhanced fear extinction
de Gregorio	2022	mice (males)		8-12 weeks	LSD	30ug/kg	mPFC	24h (after chronic treatment)	spinogenesis	increased cortical spinogenesis	stressed mice produced fewer anxious/depressive behaviors
Hesselgrave	2021	mice (males)		8 weeks	psilocybin	1mg/kg	hippocampus	24h	synaptic strength	increased synaptic strength in hippocampus (cortico-mesolimbic reward circuit)	reduced depression-like phenotypes
Gonzalez-Maeso	2007	mice (males) cortical primary cultures	several dozen	8-12 weeks cultures: E15-17 + 7-10 days	LSD, DOI, psilocin, mescaline	generally hallucinogenic: DOI, 2 mg/kg; DOM, 4 mg/kg; DOB, 1 mg/ kg; DMT, 15 mg/kg; mescaline, 20 mg/kg; LSD, 0.24 mg/kg; psilocin, 2 mg/kg; ergotamine, 0.5 mg/kg; R-lisuride, 0.4 mg/kg; and S-lisuride, 4 mg/kg	PFC, cingulate cortex, olfactory bulb, somatosensory cortex, piriform cortex. NOT in the hippocampus.	1h	gene expression	LSD increased expression of cfos, egr-1 and egr-2. (cfos was also upregulated by r-lisuride, so it was not specific to LSD.)	NR
Gonzalez-Maeso	2003	mice (males) HEK cells	mice: 48	8-12 weeks	LSD, DOI	DOI: 2mg/kg, LSD: 0.24mg/kg	somatosensory cortex	1h (most genes showed maximal changes at this point)	gene expression	mice somatosensory cortex: DOI and LSD increased egr-1, egr-2, c-fos, a few others. IEGs mainly	NR	2A null mutants show no response to LSD, including both HTR and gene expression-
Morales-Garcia	2020	mice (males) Neurosphere cultures	cultures: 24 in vivo: 32	3 months	DMT	cultures: 1uM 1mg/kg	hippocampus	cultures: 7d mice: 1 day after chronic treatment for 4 days or 21 days	neurogenesis	in vitro: DMT promoted proliferation of NPCs into neurons, as well as glia in vivo: DMT stimulates neurogenesis and migration in SGZ, enhanced dendritic arborization. Basically it stimulates the full profile of neurogenesis.	better memory performance: water maze, novel object recognition	S1R-dependent
Raval	2020	pig (females) note: same pigs in Donovan	24	9 weeks (adolescent)	psilocybin	.08mg/kg	PFC, hipp	1 day, 1 week	synaptic density (SV2A density)	PFC: increased synaptic density at day 7 but not day 1 hipp: increased synaptic density at both timepoints		seems to imply an extended post-psilocybin growth period
Kelley	2022	rat (males after chronic stress)	34	10-12 weeks	DMT (3 doses over 6 days)	2mg/kg (supps: 4mg/kg)	PFC, hippocampus	3 days (after last treatment)	gene expression	DMT upregulated plasticity-related genes: synapsin, synaptotagmin, postsynaptic glutamate receptors, Efnb2, Ephb3 and 6
Jefsen	2020	rat (males)	80	7-9 weeks	psilocybin	10 doses from 0.5-20mg/kg	PFC, hippocampus	1.5h	gene expression	PFC: increased expression of cfos, psd95, sgk1. Hipp: DECREASED Arc, Sgk1.	NA
Benekareddy	2013	rat (males)	ca. 30	2-3 months	DOI	8mg/kg	neocortex, hippocampus	2h	gene expression (arc)	increased Arc expression in cortex, not in hipp.	NR	Arc is regulated via BDNF after hallucinogen exposure
Jha	2008	rat (males)	several dozen	adults	DOI, LSD	LSD: 0.5mg/kg; DOI: 8mg/kg	hippocampus	2h	neurogenesis	no change	NR	ketanserin affected neurogenesis
Nichols	2004	rat (males)		n.s.	LSD	1mg/kg (plus variations)	PFC, hipp, midbrain	45, 90, 180, 300m	gene expression	C/EBP and MKP-1 are involved in synaptic plasticity. Both enhanced after LSD in the PFC. C/EBP: 90, 180 min. MKP-1: 45, 90 min. Hippocampus: MKP-1 enhanced Midbrain: both enhanced
Banasr	2004	rat (males)	150	8 weeks	DOI	see Vaidya's optimal dose	hippocampus	4h	proliferation	DOI increased proliferation in SVZ but this may be a 2C effect		ketanserin affected neurogenesis
Nichols	2003	rat (males)	ca. 60	n.s.	LSD	1mg/kg, 0.5mg/kg, 0.2mg/kg	PFC	45, 90, 180, 300m	gene expression	Increased expression of: arc (45m, 90m), cFos (45, 90, 180m), krox20 (egr-2; 45m, 90m), sgk (90m). By 300m all had returned to normal (of the plasticity-related genes).	NA	2A receptor was heavily involved, no evidence for 1A receptor involvement
Nichols	2002	rat (males)	8	n.s.	LSD	1mg/kg	PFC, hipp, midbrain	1.5h	gene expression	everywhere: increased c-fos. PFC: arc. PFC and hipp: sgk, krox-20 (egr-2).	NA
Gewirtz	2002	rat (males)	63	n.s.	DOI	5mg/kg	mPFC	2h	BDNF mRNA	increased BDNF mRNA in mPFC	NA	BDNF increase mediated by group II mGlu receptors (as well as 2A)
Vaidya	1997	rat (males)	127	n.s.	DOI	0.1mg/kg - 8mg/kg	neocortex, hippocampus	0.5h, 1h, 2h, 3h	BDNF mRNA	hipp: BDNF mRNA decreased. Cortex (parietal cortex and other areas): increased BDNF mRNA	NA
Ly	2020	Rat cortical neuron cultures	Not given	E18 + 3 days	LSD	10uM	cortex (in vitro), PFC (in vivo)	6h, 24h, 72h	neuritogenesis, synaptogenesis, spinogenesis	Increased dendritogenesis, spinogenesis, synaptogenesis starting at 6h post treatment	NA	Distinct growth phase follows transient stimulation with LSD.
Desouza	2021	Rats (male) Mice Rat cortical neuron cultures	Rats: 17 Mice: 48 Cultures: 3	Rats: 2-3 months (young adult) Mice: 4-5 months (young adult) Cultures: E17.5 + 7 days	DOI	rats: 8mg/kg intraperitoneal mice: 2mg/kg intraperitoneal cultures: 10uM	cortex	2h	gene expression	DOI increased plasticity-related genes	NR	New paper not yet in the review. Sig increase in Arc, BDNF, cFos, Egr 1 and 2, Cebpb Some effects in 5-HT2A knockout mice, be sure to include that. DOI also affects 5-HT2C.
Ly	2018	Rats Rat cortical neuron cultures Drosophila, zebrafish	Rats: 3 Cultures: not given	Rats: Cultures: E18 + until maturity (ca. 19 days) Drosophila: larvae, various ages Zebrafish: embryos	LSD, DMT, DOI; also psilocin, ketamine, MDMA, ibogaine	Most drugs: 10uM DMT: 90uM DMT in vivo: 10mg/kg	cortex (in vitro), PFC (in vivo)	24h	neuritogenesis, synaptogenesis, spinogenesis, BDNF expression.	Most drugs increased neuritogenesis, spinogenesis, synaptogenesis in vitro and in vivo. No significant change in BDNF expression (non-sig 2-fold increase), although results suggest that blocking BDNF activity also blocks the neuroplastic effects.	NA
de Gregorio	2021							chronic; kill time in the supplements	mTOR activation
Related evidence which probably indicates neuroplastic changes in humans:
Barrett	2020	altered connectivity (a neuroplastic change)
Mason	2020	reduced hipp activity, increased mPFC activity after psilocybin
Romano	2010	hipp injection increased learning
Direct evidence of plasticity means:
Neurotrophin expression
(Faster) structural changes in neurons: dendritogenesis, synaptogenesis, neurogenesis
Changes in gene expression related to plasticity
Neurogenesis

## Sheet: dose-timing bdnf
	Null results LSD		Sig results LSD
Studies	x (time	y (dose)	X (time)	y (dose)
Holze 2021	6	25	6	200
Holze 2022	6	50	4	5
Holze 2019	6	100	6	5
Hutten 2020	12	25	6	20
	12	50
	12	100
	24	25
	24	50
	24	100
	4	100
	6	100
	12	100
	4	200
	6	200
	12	200
	3	100
	5	100
	2	5
	2	10
	4	10
	6	10
	2	20
	4	20

## Sheet: effective doses
Study	Drug	Animal	Ineffective	Effective		IN RATS							Datenreihen
Vaidya 1997	DOI	rat	0.1 mg/kg	0.5 mg/kg, 1mg/kg		LSD mg/kg		Psilocybin mg/kg		DOI mg/kg			LSD null
Gewirtz	DOI	rat		5mg/kg		Null	Sig	Null	Sig	Null	Sig		X	Y
Nichols 2003	LSD	rat	-	.2mg/kg, .5mg/kg, 1mg/kg		0.2	0.2	0.5	4	0.1	0.5		0.2	3
Nichols 2004	LSD	rat	.2mg/kg	.5mg/kg, 1mg/kg			0.5	1	8		1		LSD sig
Nichols 2002	LSD	rat	-	1mg/kg			0.5	2	8		5		0.2	3.1
Jefsen 2020	psilocybin	rat	.5, 1, 2 mg/kg	4, 8, 14, 20 mg/kg			1		14				0.5	3
Benekareddy	psilocybin	rat	-	8mg/kg			1		20				0.5	3.1
Holze 2022	LSD	human	100, 200 ug	-			1						1	3.1
Holze 2022	psilocybin	human	15, 30 mg	-									1	2.9
Becker 2022	psilocybin	human	-	25 mg		IN HUMANS							1	3
Rocha 2021	ayahuasca	human	-	n/A		LSD ug		Psilocybin mg		Ayahuasca mL/kg			Psilo null
Holze 2021	LSD	human	25, 50, 100	200		Null	Sig	Null	Sig	Null	Sig		0.5	2
Hutten 2020	LSD	human	10	5, 20		10	5	15	25		1		1	2
Holze 2019	LSD	human	100	-		25	20	30					2	2
de Almeida 2019	ayahuasca	human	-	1mL/kg		50	200						Psilo sig
Davoudian 2022	psilocybin	mice	1mg/kg			100							4	2
de la Fuenta Revenga	DOI	mice	-	2mg/kg		100							8	2
Shao	psilocybin	mice	-	1mg/kg		200							8	2.1
de gregorio 2022	LSD	mice	-	30ug/kg									14	2
hesselgrave	psilocybin	mice	-	1mg/kg									20	2
		… bored				Human equivalent doses from rats							DOI null
						rat mg/kg	human mg/kg	dose mg for 60kg human	adjusted dose				0.1	1
						0.2	0.0324	1.944	0.268267				DOI sig
						0.5	0.081	4.86	0.670669				0.5	1
						1	0.162	9.72	1.34134				1	1
						2	0.324	19.44	2.68267				5	1
						4	0.648	38.88	5.36535
						8	1.296	77.76	10.7307
						14	2.268	136.08	18.7787
						20	3.24	194.4	26.8267
						doi, human cloned: 0.73		keta, rat cortex: 2.36
						doi, rat cloned: 5.29		keta, human cortex: .95
						ratio:	7.24658	2.48421
